# Supplementary material for: Evaluating Shared Decision Making in Trial of Labor After Cesarean Counseling Using Objective Structured Clinical Examinations
Source: MedEdPORTAL. 2020 Mar 20;16:10891. doi: 10.15766/mep_2374-8265.10891 (PMC7182044; doi:10.15766/mep_2374-8265.10891)
Supplement: Supplementary file 1 — A. Case 1 SP Development Tool.docx B. Case 2 SP Development Tool.docx C. Case 3 SP Development Tool.docx D. Case 1 Door Note.docx E. Case 2 Door Note.docx F. Case 3 Door Note.docx G. Scoring Rubric.docx [file mep-16-10891-s001.zip]

Archive with 8 entries (8 files):
- _Educational_Summary_Report_10891.pdf
- A. Case 1 SP Development Tool.docx
- B. Case 2 SP Development Tool.docx
- C. Case 3 SP Development Tool.docx
- D. Case 1 Door Note.docx
- E. Case 2 Door Note.docx
- F. Case 3 Door Note.docx
- G. Scoring Rubric.docx
